# Supplementary material for: Storage lipid studies in tuberculosis reveal that foam cell biogenesis is disease-specific
Source: PLoS Pathog. 2018 Aug 30;14(8):e1007223. doi: 10.1371/journal.ppat.1007223 (PMC6117085; doi:10.1371/journal.ppat.1007223)
Supplement: S2 Table — (XLSX) [file ppat.1007223.s010.xlsx]

## Sheet: Rabbits
			TAG concentration (μg/g of tissue)
		TAG species	42:0	44:0	45:0	46:1	46:0	47:1	47:0	48:3	48:2	48:1	48:0	49:2	49.1	49:0	50:4	50:3	50:2	50:1	50:0	51:3	51:2	51:1	51:0	52:5	52:4	52:3	52:2	52:1	52:0	53:4	53:3	53:2	53:1	53:0	54:9	54:6	54:5	54:4	54:3	54:2	54:1	54:0	55:3	55:2	55:1	55:0	56:8
Rabbit tissue samples	N598 #6	Caseum	84.4979	112.026	98.02	208.98	214.298	219.296	201.692	149.188	341.223	278.527	337.732	380.244	278.035	112.867	75.0734	198.702	1215.94	796.61	331.099	328.2	164.609			137.726	929.038	1752.91	1508.5	861.619	230.373			124.356	89.5722			359.428	717.231	1238.98	2254.73	792.141	453.64	126.259	103.463	112.782	49.054	41.6838
		Cellular region	56.0324	110.73	117.433	269.868	210.74	220.67	227.964	94.8302	241.482	329.36	224.096	299.842	239.63	91.9682		234.743	136.444	383.696	103.18	89.2892	91.2449			55.8313	146.934	302.213	318.96	278.947	97.4129			91.8946	102.342	74.6894		181.979	243.247	353.154	526.279	190.708	263.498	105.039		57.3514	102.956	45.2842
	R-N594#6	Caseum	6.52949	18.3811	12.5128	31.4654	45.7757	23.3204	24.075	26.7537	84.0557	75.9348	104.098	66.9334	55.8437	39.7908	24.647	94.0617	339.854	194.097	186.516	21.5547	61.1742	49.2276	31.4228	31.6425	296.322	396.432	636.077	308.024	124.811	23.7649	36.5897	71.8808	38.4923	17.937		68.349	169.265	516.986	581.815	551.924	156.799		36.977	38.733	21.7138	12.8735	19.7148
		Cellular region	5.92931	16.2157	13.3621	36.3367	37.8145	25.7841	20.9072	24.7846	59.3281	39.1774	66.3975	62.2951	54.3373	18.972	11.424	29.4706	172.909	118.274	93.2705	13.3433	40.4557	37.9128	20.5178	12.3703	110.44	169.895	297.311	159.912	62.5382	10.1973	19.6114	39.7993	24.9491	12.7805		24.3371	63.4848	216.184	280.604	278.808	91.8113		19.5975	23.0345	18.2104	11.5907	5.44057
	N594 #4	Caseum	47.3421	81.9889	82.1768	175.909	160.401	167.233	175.241	111.449	166.014	213.152	231.595	276.492	198.378	93.6513	44.6242	180.081	659.191	510.658	193.899	232.373	169.852	46.0963		65.2809	431.833	821.702	712.492	575.033	147.816			82.0728	76.4971			177.275	301.159	401.519	603.237	425.262	411.351	111.308	61.6373	80.4078	90.5012	39.5983
		Cellular region	39.6742	60.4495	61.568	124.238	103.885	109.856	106.459	74.4143	109.837	146.057	107.712	142.998	104.731	53.7558		104.57	259.486	177.12	62.4314	116.543	55.9759			38.0829	76.2195	146.612	169.464	143.265	61.8196				61.2862	48.8407		85.2758	115.305	158.175	253.521	102.492	139.106	70.4386		39.9635	60.1672
	R-598#6	Caseum	11.4593	36.6405	30.3389	159.823	89.6637	71.9818	51.5455	73.4028	170.848	109.666	163.123	162.759	157.72	50.2062	36.9407	204.334	551.659	362.929	249.083	46.4213	125.447	112.759	48.9802	53.9568	447.866	699.06	1052.32	536.69	147.248	38.9262	73.7934	121.761	73.4111	27.6889		129.048	295.222	914.141	1091.4	855.792	230.675		63.7967	61.6513	47.3963	22.7105	41.6097
		Cellular region	10.1014	29.8696	26.1667	133.66	67.8723	59.1034	41.8249	61.6526	72.6062	101.996	103.889	126.761	122.52	32.1447	12.9821	69.0738	248.217	171.52	108.703	17.1874	73.7436	72.1021	30.0362	14.7668	117.231	208.367	350.16	207.572	65.3033	12.225	27.4545	54.7971	42.3003	20.4746		25.8763	74.9705	255.12	359.868	307.967	103.665		24.82	32.1047	34.0911	19.6593	8.14462
	PHRI 1071 #2	Caseum	38.9175	63.1745	64.9832	139.121	110.813	122.25	119.554	84.5971	127.717	166.944	127.699	169.156	129.693	59.7711		131.051	335.664	239.153	93.9103	145.528	68.1591			48.9511	194.741	330.922	284.861	206.561	76.8421			70.5711	69.6462	47.8578		110.75	181.169	213.109	234.811	171.744	162.648	72.6301	41.1831	55.6674	61.5568
		Cellular region	39.8958	62.2212	63.7717	128.799	106.34	111.603	113.051	78.0615	115.845	149.726	113.762	148.584	111.853	54.9779		119.626	266.298	183.243	65.9789	58.1523	56.5688				76.9346	140.433	162.097	127.023	62.0957			56.6462	61.244	49.1679		81.1378	103.636	147.04	232.943	112.405	136.791	71.2788		47.7005	60.8173
	R-1071#2	Caseum	5.29523	13.968	12.7597	52.2732	31.9976	22.8046	18.848	23.4015	50.9819	38.0519	52.2714	55.7142	47.9448	16.9935	8.27992	30.0143	152.966	91.7342	77.664	12.0179	35.0509	32.0233	16.9521	12.3671	118.63	157.892	257.11	123.528	44.4402	10.5507	18.234	33.6695	21.6466	10.7344		30.5628	67.0081	194.443	227.678	199.806	65.0664		17.4511	19.3877	14.1134	9.40712	6.80113
		Cellular region	6.85869	19.8976	19.3018	74.0547	43.2281	36.124	26.4454	28.1439	91.3352	108.918	60.8713	71.5466	67.0401	18.1479	6.50966	41.4956	96.6332	76.8761	46.2899	19.6431	35.4227	35.2222	17.536	3.30594	30.3688	53.4043	103.835	62.1471	28.361	3.91255	10.2822	22.1229	18.8703	12.436		6.04148	16.022	55.8675	84.9748	80.5123	38.5035		7.90529	12.1914	17.7529	12.9015	0.987408
	R-1071#1	Caseum	13.2358	41.7243	38.2703	192.027	98.3846	92.7023	63.7025	78.0867	171.107	133.505	161.808	189.398	190.615	51.4075	21.5942	69.0228	461.057	346.664	205.811	48.2094	129.692	122.156	50.3426	34.6597	295.216	499.335	758.451	416.572	116.513	30.3122	60.845	104.948	71.2038	30.6468		59.9556	186.278	550.386	719.718	603.842	185.352		45.7569	51.4488	51.8926	1.77698	17.8966
		Cellular region	20.4556	67.1331	67.2787	340.226	141.204	152.268	96.6436	127.948	417.786	489.401	148.239	308.988	315.749	60.0511	17.7086	173.731	378.533	302.17	115.683	17.4758	161.3	154.137	56.9553	8.48672	46.8083	120.261	256.004	161.882	63.8971	9.5561	40.2608	83.3015	80.5305	40.6053		7.2496	23.6618	38.6774	154.247	147.184	103.919		23.5083	49.9209	76.8415	45.1278	1.68808
	PHRI 1072 #1	Caseum	42.0564	67.4251	67.5791	99.3484	130.711	91.3173	134.228	68.6616	87.5121	118.189	236.648	125.328	112.674	78.0789	42.9625	89.2752	450.402	335.135	173.063	91.529	79.8787			62.1884	445.6	736.226	554.399	395.475	125.747			54.5903	52.4245			155.987	294.935	470.464	825.051	328.057	243.041	87.9317	51.0247
		Cellular region	42.4972	68.7859	72.2486	150.688	123.069	125.223	134.098	84.9868	133.128	182.643	132.837	182.729	136.044	61.9233		131.891	77.3352	224.39	70.4659	131.517	60.6478				73.9157	167.149	198.968	172.681	65.6144			57.8432	64.8583	48.6791		75.8407	93.8901	153.101	250.858	105.151	144.744	70.7621		48.0203	61.0688
	R-2313#2	Caseum	8.81336	27.7496	14.868	50.1538	94.5195	37.1872	39.3383	31.1684	184.739	213.293	321.511	78.7746	86.5121	53.5009	63.0668	223.789	990.276	675.132	431.801	48.8084	119.829	97.2835	48.8571	117.788	766.515	1192.84	1572.02	784.355	203.901	47.3953	75.6402	122.542	62.2482	21.6765		167.825	421.1	587.681	1233.69	977.219	271.721		55.9336	52.0607	26.9754	15.1166	34.2216
		Cellular region	4.97728	13.6984	11.9934	50.2956	29.3408	23.7555	17.7807	20.9717	24.2014	32.3209	42.7662	51.3132	45.1891	12.1143	4.47939	24.5885	94.4951	71.9596	46.9509	6.18274	27.2145	25.9279	12.3418	5.46377	39.8027	74.1717	129.766	82.9439	30.1583	3.7972	9.24061	18.757	15.3178	8.20758		8.58635	23.4994	73.4613	109.922	109.81	39.8074		7.44257	10.8314	12.0909	8.49148	1.3128
	R-2313#3	Caseum	6.96432	20.5179	17.9363	57.1051	46.8145	34.8135	28.2735	35.1206	77.929	57.63	75.8308	82.6249	77.4177	24.7043	13.0024	40.9965	227.4	160.95	92.3183	20.2429	53.3624	51.301	21.8583	21.7611	163.579	289.352	398.886	213.035	53.6259	14.6835	28.284	47.529	30.3163	13.8272		37.2531	108.043	184.766	417.466	305.853	89.438		22.4903	22.121	19.7425	12.0447	11.8839
		Cellular region	6.56045	19.1433	16.6079	77.221	41.9067	36.5714	25.3661	33.3684	41.0403	59.6174	58.9933	71.8414	66.8494	17.5436	5.7713	37.5622	136.788	105.293	60.6443	14.3705	38.3948	38.1076	16.2428	7.78228	59.6084	119.812	197.489	117.947	35.3835	6.13508	14.4821	28.3877	20.5805	10.0434		14.7301	39.209	74.2658	196.204	159.941	58.3379		12.2907	14.4862	16.049	10.0975	4.19373
	PHRI 1068#4	Caseum		47.8606	46.0492	73.0666	77.0766	74.048	81.2052	52.9821	69.4227	85.7592	106.745	102.232	72.9513	50.916		63.5132	297.316	186.425	103.223	97.7549	56.8502	76.0828		62.3195	343.172	418.029	340.512	201.19	88.8394			45.6197	51.6721			175.047	244.423	295.066	260.229	176.964	136.995	64.0333		46.3137	46.5046
		Cellular region	42.3669	50.9527	45.5885	65.5456	78.5303	56.909	69.9413	43.4902	55.9453	73.1671	84.8988	67.7762	62.6455	40.4686		55.1945	42.7322	124.843	56.725						58.9687	102.99	124.795	127.505	52.0511				40.1603			64.542	84.4567	115.942	184.558	77.0137	105.689	59.7704			40.0742
	PHRI 1062 #2	Caseum	44.8075	80.3087	81.3639	181.861	147.781	175.291	156.063	104.403	169.309	221.063	173.407	222.123	167.032	77.964	41.9494	169.411	489.453	321.265	121.366	189.294	89.95	48.4596		61.3757	409.31	553.012	446.501	295.427	103.31			88.2157	83.6503	51.9982		171.985	280.162	348.728	357.379	174.516	194.419	86.2272	46.8238	63.9763	76.5695	37.9879
		Cellular region	65.0445	144.906	175.189	418.733	292.021	360.149	330.745	247.93	416.585	572.687	305.601	642.667	387.338	128.976	54.2098	417.66	227.902	533.717	132.972	162.711	145.201	56.1129		56.3104	163.884	380.779	407.511	289.032	126.75			139.511	148.231	92.0755		137.238	150.225	253.14	450.702	179.308	215.467	134.167	56.6443	77.8707	149.205	56.1694
	R-N594#6	Uninvolved lung	3.99304	11.1236	10.9273	43.4914	22.9661	20.3585	16.0117	17.0908	55.2956	28.4044	37.4632	47.7324	40.8885	9.00462	2.80216	19.6566	65.0924	50.6128	21.5164	3.87697	3.05565	20.2526	8.6107	3.97958	18.1293	37.0311	38.9541	23.9385	12.3811	1.91549	5.9529	10.4553	9.50383	6.45014		3.09211	6.45886	10.8873	21.7516	13.9413	12.7344		2.58721	5.44825	9.45162	7.80043
	R-598#6	Uninvolved lung	10.4565	31.1434	29.9593	146.964	66.9522	69.3948	42.9539	57.8622	179.721	213.082	102.453	134.729	131.168	26.1994	10.6082	75.1501	165.062	148.282	60.6131	6.36636	66.4218	65.3711	24.7355	2.2165	17.1549	52.4215	117.523	78.3323	31.446	2.77727	8.80731	32.9229	32.7474	18.04		2.88209	8.31933	15.5339	67.8298	55.7448	46.1775		8.4333	19.9487	32.7819	20.7131
	R-1071#2	Uninvolved lung	5.16387	13.6212	12.9753	54.8265	27.868	25.9074	19.3931	20.2463	65.6063	79.5875	41.1711	54.9426	50.1587	11.8118	3.68277	29.7016	65.717	54.8942	28.8733	14.0773	25.0791	25.1384	10.9939	4.26474	15.4768	30.1441	50.9692	33.0472	16.3066	1.76049	5.97381	12.6011	12.1138	7.79935		5.79969	9.36579	11.0804	27.6633	21.6976	17.9864		3.38696	6.87487	11.9786	8.5383
	R-1071#1	Uninvolved lung	14.6533	47.7774	48.1621	235.348	99.2285	112.743	65.3418	86.1507	116.788	333.437	106.082	213.574	212.72	38.8019	16.8871	120.084	254.802	209.48	81.4314	62.6613	108.37	104.009	38.9782	7.27063	31.7631	75.3458	153.16	108.351	42.6784	6.08647	6.79443	52.6158	52.7549	28.0762		4.63835	10.5854	15.4711	68.6069	60.2617	65.6337		13.8348	32.0788	50.6824	30.5121
	PHRI 1072 #1	Uninvolved lung	33.7615	39.2443	38.4464	45.3841		38.724	58.8834		42.1781	52.6045	104.712	61.9667		72.1041		40.9661	110.606	121.056	76.9545	53.3684	50.4955	52.305		35.1888	61.7972	127.852	190.259	102.971	71.6592				45.2868	47.0108		47.3224		84.2759	228.04	198.883	143.534	121.509	53.5997	44.6885	35.7467	48.9329
	R-2313#2	Uninvolved lung	3.3252	8.14958	8.12295	29.9012	16.6165	14.1932	10.4651	10.6789	36.2207	19.2753	26.3056	21.3296	26.9239	7.37539	1.90814	14.0503	42.367	36.8735	19.0855	8.61035	14.433	14.052	6.67957	2.98537	11.6268	24.201	32.8837	22.8144	11.4142	0.780304	3.41153	7.56419	6.68542	4.52253		2.0428	4.29139	6.44297	19.7853	14.5304	9.79495		2.06663	3.64702	5.91896	5.265
	R-2313#3	Uninvolved lung	5.48272	16.0285	15.4831	72.1464	35.4499	32.1593	22.1375	27.6329	89.2804	53.4989	53.1745	68.9891	62.7175	14.7441	5.46814	35.2397	100.62	86.4901	33.3473	7.3504	32.8794	31.8123	12.3677	7.34705	27.6194	60.3278	74.5212	49.2393	17.8373	2.5842	8.34177	15.908	14.8411	8.23902		4.50245	9.55722	14.8459	44.1678	31.8793	20.351		4.77818	8.38141	13.1378	9.53086	0.837709
	PHRI 1068 #4	Uninvolved lung	34.1024	38.4169	36.8065	49.1821		36.6887	50.846		51.9882	64.4684	90.3748	61.3544		69.0138		36.784	64.8512	66.5392	65.8543	42.5315	45.0728	52.5383			37.2777	53.2097	95.4896	79.8734	74.8276				47.7747	47.277		45.0802		53.7081	215.188	175.097	151.164	123.445			41.3641
	PHRI 1062 #2	Uninvolved lung		38.7493	38.3418	41.3525		36.3259	52.2		38.5305	42.8214	92.5731	60.1763		63.5996		38.8092	69.8483	97.3048	71.3557	44.1093	46.2441	47.9767		34.7675	53.2782	79.4479	143.747	92.8117	66.2566				45.3476	46.5751		48.2778		102.442	204.541	170.352	137.907	114.197	47.9415	42.4797	36.1849	44.6793
	PHRI 1062 #3	Uninvolved lung	37.1411	50.8259	50.922	107.698	45.2952	67.0375	72.457	56.73	124.182	135.093	133.657	77.7286		97.4931		67.9625	132.952	149.828	90.6806	83.7953	76.6596	62.3551			44.9927	74.3254	154.187	107.751	82.6126				57.7679	50.2749		48.5214		61.2434	238.028	191.449	173.712	135.668	33.9716	43.3746	51.1977	49.9183
	PHRI 1071 #1	Uninvolved lung	36.9482	51.9405	54.3324	102.67	45.8711	84.1829	92.8342	68.9244	160.743	185.321	182.89	82.3837		117.232	35.779	87.5215	209.695	208.841	104.419	125.785	102.963	65.3005		35.3039	55.464	117.389	214.919	131.227	90.2144				64.4976	55.0681		52.3644		100.217	274.801	251.746	181.642	147.166	47.2152	50.8311	60.247	52.5155
Empty cells = below limit of quantification
[truncated: 26 more columns]

## Sheet: Marmosets
			TAG concentration (μg/g of tissue)
		TAG species	42:0	44:0	45:0	46:1	46:0	47:1	47:0	48:3	48:2	48:1	48:0	49:2	49.1	49:0	50:4	50:3	50:2	50:1	50:0	51:3	51:2	51:1	51:0	52:5	52:4	52:3	52:2	52:1	52:0	53:4	53:3	53:2	53:1	53:0	54:9	54:6	54:5	54:4	54:3	54:2	54:1	54:0	55:3	55:2	55:1	55:0	56:8
Marmoset tissue samples	M-261 #4	Caseum		103.484	89.6959	111.839	233.019	127.68	158.209	93.9748	249.582	516.345	768.13	132.801	271.717	170.776	105.766	404.61	1890.95	1969.86	812.047	245.897	197.028	85.9429		112.779	966.526	2917.22	3720.54	1528.71	413.299	117.912	158.131	626.249	435.768	198.24		260.346	1011.19	2610.89	2502.63	1221.73	371.259	136.394	88.7258	86.7654	95.7062	82.14
		Cellular region		81.7226	80.2643	97.4044	142.763	92.7027	127.332	80.9777	115.395	210.247	290.728	132.925	174.573	127.917		94.6956	385.432	431.745	201.066	128.363	114.666				139.128	408.387	550.001	290.468	119.097		82.8071	266.156	229.716	112.716			138.763	303.987	380.593	205.83	126.058	133.666			76.562	76.5432
	M-261#2	Caseum	11.7989	40.1909	26.3972	72.56	125.144	66.5837	49.1078	69.221	192.009	298.024	367.306	141.767	144.765	49.9987	40.6983	305.023	996.183	1038.99	616.501	42.6309	109.335	102.302	38.3975	56.4365	687.704	1627.54	1194.63	1283.76	265.645	31.9961	54.7598	73.3849	48.1202	19.4378		164.028	594.295	882.785	1502.33	927.057	244.965		24.0026	24.5052	31.6134	17.9909	49.4107
		Cellular region	9.40023	29.9548	26.4629	77.695	70.8654	59.1221	40.8818	51.5034	74.3589	132.122	142.33	126.469	124.419	31.6115	11.4957	55.5832	337.351	333.47	180.983	21.7793	73.0949	69.2658	25.8039	21.0926	167.098	420.476	349.676	338.55	75.8093	9.68813	23.6211	40.7817	32.9587	16.8231		38.883	141.532	247.662	426.985	254.503	89.6803		11.89	20.6006	28.0923	17.9135	11.0261
	M7499	Caseum	77.168	108.981	100.057	147.307	211.092	127.736	175.876	127.965	267.056	483.693	875.332	147.947	335.651	198.775	111.142	378.885	2085.14	2467.22	905.335	296.536	237.973	98.2416	75.2167	160.869	1119.24	3777.97	4578.88	1967.07	437.606	104.677	189.969	943.066	584.2	242.187		263.521	1024.69	3124.68	3099.46	1467.25	432.671	150.207	101.952	99.2167	108.528	89.9893
		Cellular region		77.4431	74.7826	88.5487	104.811	82.5377	109.788		83.0052	106.885	177.975	127.73	137.382	117.244		75.2316	227.368	270.052	138.783	103.363	95.5471				110.431	285.405	345.381	186.946	109.272		74.5746	182.189	175.122	91.1908			118.187	229.642	286.17	155.327	119.94	151.342			75.6261
	M-BK32#4	Caseum	5.20668	14.6467	11.631	32.9707	42.3661	25.3265	22.7103	27.5466	74.0563	120.478	141.745	62.8775	64.7379	24.7839	17.9761	129.462	474.749	550.598	314.079	24.0643	13.7744	56.0246	21.7077	20.0621	360.677	982.801	903.61	833.24	151.676	21.6713	38.3512	51.6575	29.5696	10.0648		105.919	398.768	765.792	1189.75	698.836	170.091		20.7868	15.62	13.6039	9.09847	37.9434
		Cellular region	6.0739	18.5316	14.6778	36.3761	62.119	29.6052	29.1944	33.3494	90.3053	163.021	211.856	77.8873	83.7429	33.666	22.1438	169.71	631.056	760.174	386.954	32.1353	41.8099	73.5324	28.0013	49.2412	475.834	1355.72	1249.32	1081.02	194.565	30.4064	54.7819	70.4691	38.4158	12.3528		129.935	539.027	1087.09	1638.92	991.496	231.204		31.0323	22.3151	17.9433	10.7497	46.6393
	M-BK24#2	Caseum	17.4517	59.179	13.179	113.089	145.689	19.0051	24.9745	68.0455	256.212	299.567	391.318	53.41	63.4988	43.3455	70.0558	309.243	1077.74	1104.65	712.749	32.4571	76.9487	71.7184	31.244	49.6207	776.955	1752.3	2600.13	1560.33	369.822	32.3619	52.706	73.3116	37.7176	11.3765		206.067	711.253	994.18	1993	1377.78	371.285		27.2309	19.2366	13.5555	0.577592	70.168
		Cellular region	7.37345	19.5667	15.4515	36.0075	44.0385	27.6885	23.7088	22.7129	70.5764	75.596	72.491	62.9508	59.6442	18.1066	10.2912	49.5305	192.464	178.417	113.1	13.8225	35.96	35.7234	16.0689	13.3626	110.26	268.557	192.069	266.779	64.4125	8.18143	14.862	25.4902	19.4049	10.5443		32.9497	125.616	212.635	399.64	292.842	88.4956		10.9432	9.2917	14.6366	11.1815	12.7063
	BK32 #3	Caseum		98.994	98.9878	141.927	180.537	139.29	183.717	118.082	202.719	318.224	518.656	153.846	345.961	200.356	87.7067	304.538	1230.95	1457.58	575.066	273.425	230.487	94.4685		105.287	662.456	2507	2982.7	1301.88	330.748	103.044	164.534	636.561	454.379	185.304		178.865	782.306	2348.52	2544.53	1182.57	336.23	160.466	96.0822	95.7264	75.2195	91.9169
		Cellular region		82.4388	84.8769	110.757	126.153	105.042	139.695	88.2632	100.921	151.719	266.227	140.807	218.613	146.301		104.119	432.716	536.908	208.475	158.166	140.883				203.079	708.12	803.961	376.847	133.693		100.107	297.746	267.235	113.352		87.1829	247.307	707.904	860.661	361.997	164.625	136.441	76.9847	78.677		78.6255
	BK32 #4	Caseum		83.379	82.0997	91.4058	141.286	91.8023	125.551	90.0654	177.725	270.209	542.143	133.016	197.626	153.299	98.0448	337.92	1241.16	1865.96	773.08	228.728	189.173	85.4132		117.863	899.318	3088.47	3580.81	1828.43	422.732	89.2537	182.363	805.943	592.59	230.781			1062.08	3196.45	3432.88	1622.86	393.786	152.434	101.718	89.4712	81.6387	79.2426
		Cellular region		79.3296	80.85	100.945	105.96	91.7285	113.874	81.4177	90.1477	111.168	178.013	137.128	157.574	130.402		97.7456	231.482	317.3	153.76	125.08	115.502				127.756	317.616	471.737	274.061	122.31		82.2478	197.87	214.738	100.857			139.605	320.474	478.701	245.76	142.731	137.384			113.127	76.5952
	M-BK09#2	Caseum	6.90869	26.357	12.6343	56.6958	96.6032	13.3698	33.1265	27.1965	150.743	230.519	454.597	44.1266	67.7398	54.4291	45.0897	276.005	1128.49	1269.59	891.116	36.9101	85.438	83.3939	40.1866	101.657	802.597	1903.74	1287.52	1705.4	481.091	36.121	58.6323	84.4765	42.9697	15.6322		230.449	653.83	1008.43	1915.28	1285.73	426.604		31.9966	23.0422	16.4428		73.3786
		Cellular region	7.46441	23.5332	24.5437	102.771	50.1128	46.5779	33.3447	36.4965	118.742	143.963	61.4546	96.9519	94.4646	21.038	8.03786	49.2352	106.002	95.1944	59.5127	14.0451	47.0355	46.2909	20.0351	1.85649	12.266	34.2666	82.8622	61.7929	36.6973	2.31676	10.4211	22.7269	22.2424	14.5828		3.04404	9.0893	15.8369	52.1118	50.7189	33.0107		5.90358	13.3226	23.0535	16.6262	0.743605
	M-BJ29#2	Caseum	8.10198	26.2058	16.1847	55.0239	78.7721	31.6026	31.4265	40.3951	127.653	210.767	328.226	80.0796	87.3271	36.198	26.8744	212.547	810.338	1089.19	602.141	28.9331	74.8009	74.7976	28.965	31.0502	500.501	1482.53	1534.72	1403.56	265.676	23.8759	44.8513	60.3979	34.7654	13.2832		149.386	470.553	887.681	1635.81	1056.95	270.888		22.9565	16.876	17.5289	11.3663	64.8232
		Cellular region	6.21807	17.5434	17.4581	74.4926	40.1943	34.3199	26.7246	30.0997	97.6057	49.9085	74.2724	73.556	70.8452	17.7105	9.6299	22.4303	161.601	189.137	100.292	16.6072	40.1228	39.345	16.4781	5.08747	72.5647	230.003	317.952	243.886	55.7421	5.47533	13.4795	23.6385	20.1119	10.5838		35.5139	80.7865	186.054	344.65	215.371	72.7855		8.38267	11.2684	16.8155	11.6283	16.4961
	BJ29	Caseum		83.6956	84.0022	96.9449	142.608	91.9069	132.164	91.5917	173.221	262.199	517.712	133.425	202.307	150.651	92.1552	300.905	1173.69	1640.8	667.469	221.825	179	86.8672		102.066	750.129	2776.47	3736.46	1556.69	378.746	105.607	170.72	721.857	519.449	210.079		219.843	882.948	2870.46	3023.49	1366.63	391.51	143.841	95.9551	87.7287	84.9211	81.1967
		Cellular region		82.372	85.0386	104.946	113.269	98.1128	122.19	85.8999	98.5335	124.858	218.936	140.55	180.281	139.522	79.9192	97.662	340.215	517.179	206.918	143.801	129.772	76.5971		89.4797	217.318	631.972	876.622	479.251	156.041		95.5808	268.548	272.106	115.902			288.512	788.818	1056.35	522.419	186.693	144.828	74.9749	77.0712	185.463	80.592
	M-BK08#2	Caseum	11.8777	36.2075	23.5074	61.312	92.6594	58.0036	41.6717	62.6662	170.501	278.77	357.19	124.785	128.743	37.2695	33.0231	297.647	1026.99	1169.43	483.312	39.5666	98.299	86.0112	29.3136	57.6804	682.804	1776.22	1450.47	1150.42	202.945	28.6039	50.7858	65.4837	39.8039	14.7752		180.178	600.316	980.865	1561.78	866.187	222.196		22.6634	19.5597	23.3232	13.5189	59.6662
		Cellular region	7.12719	20.5469	19.02	57.1825	47.1958	40.2056	28.0644	33.5458	47.6126	62.322	83.541	90.0373	83.5686	21.6004	6.5409	28.4013	205.09	203.904	138.225	21.0734	50.2208	47.424	20.2986	11.2822	106.267	278.531	208.734	295.684	79.8301	8.16944	18.0208	32.8263	24.6069	12.4656		42.8807	114.969	192.95	399.223	303.728	95.4075		12.2514	16.1825	20.273	12.9199	14.7069
	M-261 #4	Uninvolved lung	34.5108	45.0438	44.5756	73.1744		61.4678	79.8173	50.2084	114.753	98.0776	129.776	72.3824		94.7023		62.6312	195.625	196.981	87.1215	91.402	78.1899	56.7243		35.6404	69.0004	209.013	321.389	133.639	74.2188				54.8873	47.7063		48.7163		147.671	324.643	207.129	151.513	114.409	83.6075	67.5082	46.453	45.8446
	M-261#2	Uninvolved lung	7.7871	24.8366	23.686	116.857	60.5041	53.3282	37.2057	48.8144	65.392	79.1273	107.806	113.251	108.843	25.0153	8.00682	61.3171	241.664	226.708	120.18	9.85164	60.0653	56.244	22.3892	9.2379	107.278	265.222	203.14	195.254	52.468	6.58122	16.2229	31.3434	28.0505	15.2996		25.8068	87.5693	131.36	214.433	143.859	50.868		8.14246	17.0713	27.1903	17.4941	5.60513
	M-BK32#4	Uninvolved lung	5.50039	15.9783	15.2159	67.0917	41.71	30.739	23.9253	25.5557	86.5179	47.4156	79.0628	67.422	60.8058	15.5332	5.51077	30.6561	122.031	135.43	62.8674	7.6617	33.0205	32.4873	13.7507	1.26153	31.8933	102.556	146.416	98.9896	27.0681	1.50606	9.21555	16.4239	15.6633	9.62159		5.4149	27.4331	61.0643	108.659	74.788	32.0067		5.04155	9.28387	14.9425	10.4246	0.700644
	M-BK24#2	Uninvolved lung	27.2872	32.1984	13.4003	56.8323	59.8563	20.957	20.6179	27.6236	115.058	148.613	74.6507	54.5081	48.9941	13.111	29.1234	128.946	298.896	261.714	54.6902	12.5417	28.1642	26.9118	10.8516	16.0181	200.185	501.356	532.502	145.713	19.9244	7.18926	14.1755	16.8428	12.0423	7.58033		91.2466	296.174	556.5	742.624	184.52	33.0328		6.90317	6.72776	10.221	8.39753	2.80362
	M-BK09#2	Uninvolved lung	6.4518	19.3196	20.6327	83.0057	41.3072	38.5098	28.3854	27.5124	93.4242	116.755	43.8827	79.3226	76.8066	17.2981	5.20937	37.9904	79.8947	71.1459	33.8191	22.4001	7.88212	36.9412	16.0163	1.27034	8.12792	24.0559	45.1574	37.1044	20.8838	1.33301	10.049	17.8147	17.2902	11.6125		3.00894	7.1785	11.302	31.6127	23.8921	23.62		4.29636	9.74162	17.7674	13.7709
	M-BJ29#2	Uninvolved lung	7.15875	20.5865	21.2668	90.4368	45.1271	39.7485	29.7845	32.2011	107.482	64.8805	67.2409	84.6047	81.4247	17.6967	6.26128	48.9301	112.45	97.8212	46.8402	6.02128	41.3094	40.0578	16.6322	3.97944	23.5676	73.9567	99.3475	64.2907	25.7114	0.71162	9.70474	19.9685	19.4115	12.4038		3.9818	12.6569	31.0725	64.9475	45.0752	29.7561		4.93625	11.3869	19.5788	14.5132
	M-BK08#2	Uninvolved lung	6.66174	19.0822	19.1271	85.0238	38.0075	42.4396	26.1173	29.8734	101.466	123.263	53.6923	81.6509	76.9822	16.1979	5.54497	35.6542	108.92	85.1896	29.843	21.4029	37.6423	35.3207	14.4857	2.08558	23.8679	79.2539	95.7312	39.4937	18.3286	1.07126	9.75596	17.258	16.8131	10.8912		3.51568	17.0203	51.7728	78.8654	33.797	22.2866		4.31476	9.90215	16.9545	12.0156
	BJ29 #3	Uninvolved lung		39.201	37.2926	48.1057		41.5312	54.3599	35.4294	48.486	56.1428	124.46	63.3384		72.6852		39.7749	138.513	218.76	90.1182	55.9764	54.7147	52.1172		34.3335	65.0462	201.62	347.107	167.542	71.2711				47.4825	39.1845		46.5134		134.37	330.981	226.374	145.349	115.056	80.1838	71.2892	43.6869	44.3972
	BK09 #2	Uninvolved lung	42.3905	41.8885	71.8457	35.6487	50.0582	63.3914	42.5506	57.7725	98.7697	111.473	68.3764		76.038		51.5997	112.76	109.38	75.7222	64.3096	58.1272	50.7588			40.3841	72.7625	125.474	89.3373	71.1653				48.3011	40.2745		43.4655		73.3296	221.365	181.208	150.181	113.675	37.893	40.4684	43.875	41.184
Empty cells = below limit of quantification
[truncated: 26 more columns]

## Sheet: Humans
			TAG concentration (μg/g of tissue)
		TAG species	42:0	44:0	45:0	46:1	46:0	47:1	47:0	48:3	48:2	48:1	48:0	49:2	49.1	49:0	50:4	50:3	50:2	50:1	50:0	51:3	51:2	51:1	51:0	52:5	52:4	52:3	52:2	52:1	52:0	53:4	53:3	53:2	53:1	53:0	54:9	54:6	54:5	54:4	54:3	54:2	54:1	54:0	55:3	55:2	55:1	55:0	56:8
Human tissue samples	G103 #2	Caseum	102.13	143.769	145.603	278.088	257.777	247.647	255.538	117.631	228.899	311.68	370.716	364.5	248.006	121.022	113.555	202.381	1128.01	1450.01	317.909	107.134	99.6321	76.1588		121.994	640.972	1960.78	2292.74	2113.19	253.047	80.3867	134.435	627.515	723.386	106.202		335.988	562.474	1413.06	2694.58	1040.82	1418.91	384.527	87.8734	103.07	129.219	113.54
		Cellular region	82.0794	108.452	106.474	215.195	172.59	196.834	170.837	116.096	156.103	222.988	295.682	137.257	202.469	84.2649	83.2618	126.843	670.627	879.853	280.565	91.0807	91.6523			79.1277	328.286	1061.86	1267.2	1083.06	207.437		90.42	412.532	469.306	87.9238		166.353	280.43	830.842	1465.9	544.116	715.764	217.557		83.0153	100.19	94.003
	G102 #2	Caseum	80.3876	104.736	108.251	212.445	179.117	315.867	180.033	90.6562	237.256	344.873	298.838	141.41	363.846	99.693	87.7086	342.509	656.735	1201.26	264.572	95.7987	115.444			111.871	1138.41	2800.93	2265.3	1166.02	180.22		120.317	446.031	630.366	84.2248		219.76	435.915	1422.61	1446.35	701.532	732.014	212.617		83.4162	94.4491	86.7322
		Cellular region	84.6864	116.755	115.724	217.745	188.365	191.259	188.96	106.533	180.043	249.4	250.648	234.726	207.127	86.3889	89.292	149.602	678.301	763.779	184.276	94.4831	89.0871			83.8132	307.814	1062.59	1376.2	823.783	149.462		100.484	461.359	466.829	92.5588		112.294	266.943	729.102	1295.31	447.305	546.601	172.686		85.1741	109.931	98.8568
	G103 #2	Uninvolved lung	77.5034	98.5308	101.602	174.054	143.459	166.006	158.258	114.599	150.572	194.343	160.07	140.265	179.381	84.5772		150.316	360.922	385.391	111.135	85.5862	86.5397				147.765	425.243	561.99	464.089	102.023			278.465	278.449	83.8822		83.8095	142.077	377.994	603.797	207.263	360.914	131.583		76.3319	91.7373	87.6854
Empty cells = below limit of quantification
[truncated: 26 more columns]

## Sheet: MDM
			TAG amount (pg/cell)
		TAG species	42:0	44:0	45:0	46:1	46:0	47:1	47:0	48:3	48:2	48:1	48:0	49:2	49.1	49:0	50:4	50:3	50:2	50:1	50:0	51:3	51:2	51:1	51:0	52:5	52:4	52:3	52:2	52:1	52:0	53:4	53:3	53:2	53:1	53:0	54:9	54:6	54:5	54:4	54:3	54:2	54:1	54:0	55:3	55:2	55:1	55:0	56:8
Donors	1	uninfected		0.00124026	0.000777772	0.00600105	0.00146763		0.0013547	0.00212352	0.0158611	0.0306431	0.00827904	0.00411297	0.00550941	0.00108969	0.00163157	0.0200161	0.0872798	0.0671121	0.00422839	0.00358468	0.012424	0.00436658	0.000759247	0.00266012	0.00777744	0.0865088	0.184283	0.028018	0.00189844	0.00198066	0.0118873	0.0138927	0.00181023	0.00104473		0.00442483	0.00852858	0.031519	0.213103	0.0734682	0.00777292	0.00253967	0.0116632	0.00472497	0.00103008	0.00136776	0.00219616
		infected	0.00175605	0.0032574	0.00260641	0.0143242	0.00591957		0.00253933	0.00606064	0.0286544	0.0238981	0.0131928	0.0120838	0.0114595	0.00249968	0.00272503	0.0504974	0.096255	0.09382	0.00887171	0.00693979	0.020503	0.0091017	0.00184191	0.0137782	0.0193557	0.0682897	0.268712	0.0567379	0.00455638	0.00246392	0.0194949	0.0239142	0.00417721	0.00189949		0.0260353	0.0221424	0.0552245	0.289597	0.125416	0.0190286	0.00535937	0.018123	0.00962371	0.00257863	0.00256475	0.00781842
	2	uninfected				0.00475536			0.00356357	0.00291715	0.00917259	0.0180447	0.00744409	0.00626867	0.00815813	0.00288731		0.0178786	0.0512491	0.0468654	0.00582966	0.00763932	0.0155407	0.00721795		0.00991081	0.017034	0.0461341	0.135341	0.0306661	0.00464032	0.00509131	0.0159196	0.0169712	0.00378883	0.00338083		0.0235843	0.0321758	0.0344558	0.161029	0.0702851	0.0113192	0.00794857	0.0120008	0.00642801	0.00272615	0.00450924	0.0104163
		infected				0.0146787	0.0152299		0.0149495		0.0252688	0.0354138	0.0288797	0.0157425	0.0245136	0.0126895		0.0326637	0.0919847	0.109817	0.0308336	0.0185105	0.0333273	0.0216105		0.0368046	0.0460556	0.179825	0.272163	0.0797194	0.0255719	0.015801	0.0316223	0.0339062	0.0135445	0.0149727		0.0441616	0.138107	0.0971802	0.28645	0.135568	0.0342962	0.0343544	0.0215263	0.0149737		0.0186903	0.0283506
	3	uninfected		0.00094515		0.0036516	0.00174628		0.00108263	0.00301301	0.00868773	0.016072	0.00437251	0.00315531	0.00358751	0.000904724	0.00147678	0.0150727	0.0437558	0.0318047	0.00254921	0.00281609	0.00806576	0.00270682		0.00301635	0.00419145	0.0471073	0.0890261	0.0129984	0.00158291	0.00154372	0.00792125	0.00786629	0.00122132	0.000929959		0.00554477	0.00816747	0.0200545	0.10563	0.0335893	0.00418292	0.00208001	0.0065524	0.00266134	0.000764362	0.00114567	0.00258724
		infected		0.00353741		0.00815166	0.00641849		0.0048529	0.005241	0.0161187	0.0284136	0.0119918	0.00948771	0.0120777	0.00405945	0.00492749	0.0307281	0.072864	0.0735522	0.0103867	0.0109353	0.0213871	0.00992299		0.0161498	0.0146904	0.0683362	0.206135	0.0443329	0.0068316	0.00610239	0.0203395	0.0198255	0.0050139	0.0043772		0.0218159	0.0559455	0.064569	0.220764	0.0872938	0.0145827	0.00905499	0.0127997	0.00738711		0.00555598	0.00895514
Empty cells = below limit of quantification
[truncated: 26 more columns]
