# Supplementary material for: Storage lipid studies in tuberculosis reveal that foam cell biogenesis is disease-specific
Source: PLoS Pathog. 2018 Aug 30;14(8):e1007223. doi: 10.1371/journal.ppat.1007223 (PMC6117085; doi:10.1371/journal.ppat.1007223)
Supplement: S3 Table — (XLSX) [file ppat.1007223.s011.xlsx]

## Sheet: Rabbits
			CE concentration (μg/g of tissue)
		CE species	16:2	16:0	18:2	18:1	18:0	20:5	20:4	20:3	20:2	20:1	22:6	22:5	22:4	22:3	22:2	22:1	22:0	24:5	24:4	24:3	24:2	24:1	24:0	26:6	26:5	26:4	26:3	26:2	26:1
Rabbit tissue samples	N598 #6	Caseum		786.099	1028.16	556.808	717.349		330.426	175.821				129.655	240.348									141.036					49.7624
		Cellular region			118.726				31.1707						33.4458														39.1608
	R-N594#6	Caseum			1200.64	219.308	90.9018		275.199	301.359	830.245	48.1542		166.793	927.375	101.07	252.579	31.2942		30.994	256.791	58.0211	533.854	196.487			13.7037	47.5751	16.5349	129.653	11.2578
		Cellular region			894.84	187.132	33.3624		214.649	281.886	814.376	42.2216		175.319	951.205	104.751	255.919	25.8646		33.1579	260.713	62.2098	437.999	174.365				36.3843	13.9805	109.221	14.7856
	N594 #4	Caseum		384.949	254.501	197.989			73.8514	50.8638				36.3469	88.1614	34.886													33.5341
		Cellular region			113.838				29.089						33.3144	29.0279													46.7025
	R-598#6	Caseum			1193.27	205.663	19.5845		295.228	309.153	582.375	24.5271		171.107	827.668	83.1969	157.213	10.9777		24.3126	191.703	51.4204	343.314	104.205				33.2473	13.9597	66.2225
		Cellular region			522.906	79.6783	2.77733		177.994	215.573	431.719	13.2014		134.129	613.102	63.3746	106.127			18.4318	130.386	27.878	242.977	87.5221				14.2749		36.4962
	PHRI 1071 #2	Caseum			198.088	126.655			41.5995						38.2474														32.1741
		Cellular region		271.566	163.439	150.492				36.793					38.4135														44.0652
	R-1071#2	Caseum			543.078	62.2774			102.394	137.145	289.808	12.7017		103.611	281.932	34.5219	92.6194				47.9443	22.9284	165.885	51.3342						22.7062
		Cellular region			473.175	87.8424			108.783	174.197	404.304	19.2568		121.306	351.181	51.5452	108.806				60.3546	22.7412	174.264	58.1977						19.5456
	R-1071#1	Caseum			436.839	69.6535			129.937	129.455	248.782			118.154	312.311	35.5278	54.7401			14.6588	73.8247	21.833	116.934	48.8445						24.9585
		Cellular region			266.514	42.9705	2.83957		93.5079	73.0637	128.829			89.0618	257.741	14.7976	35.0721				51.3497	19.9923	44.9083	23.8203
	PHRI 1072 #1	Caseum			171.783	131.618			42.7606						38.2818														54.4798
		Cellular region		196.243	120.385	130.195										30.9369													47.923
	R-2313#2	Caseum			1200.64	219.308	90.9018		275.199	301.359	830.245	48.1542		166.793	927.375	101.07	252.579	31.2942		30.994	256.791	58.0211	533.854	196.487			13.7037	47.5751	16.5349	129.653	11.2578
		Cellular region			894.84	187.132	33.3624		214.649	281.886	814.376	42.2216		175.319	951.205	104.751	255.919	25.8646		33.1579	260.713	62.2098	437.999	174.365				36.3843	13.9805	109.221	14.7856
	R-2313#3	Caseum			167.544				62.2648	48.7872	70.4502			52.0669	157.894						55.0204		43.3079	15.3568						9.47963
		Cellular region			179.644	22.9214			99.6748	72.0008	110.991	8.96752		115.356	284.409	16.2772	19.7176			25.228	79.5334		49.5701	14.8311
	PHRI 1068#4	Caseum			119.02																								48.1074
		Cellular region			113.82				54.7126						36.304	29.2328													41.944
	PHRI 1062 #2	Caseum			149.605	110.228			29.2238																				57.565
		Cellular region		326.557	119.226	169.982																							31.03		124.389
	R-N594#6	Uninvolved lung			88.4392							24.389
	R-598#6	Uninvolved lung			166.911	66.9932	2.73001		22.137	32.0394	86.6893	12.9824			71.4168			92.378
	R-1071#2	Uninvolved lung			33.9839							15.6118
	R-1071#1	Uninvolved lung			71.2159							15.0658			13.3728			26.2518
	PHRI 1072 #1	Uninvolved lung		996.742	255.944		186.233										233.667
	R-2313#2	Uninvolved lung			88.4392							9.04181
	R-2313#3	Uninvolved lung			101.342							22.1664
	PHRI 1068 #4	Uninvolved lung		317.008	242.874		3.31486										227.414						225.831
	PHRI 1062 #2	Uninvolved lung		355.746	333.674		97.5337										228.816						225.94
	PHRI 1062 #3	Uninvolved lung		349.685	326.201		118.623										226.612
	PHRI 1071 #1	Uninvolved lung		1134.17	225.96		81.1704										226.245
Empty cells = below limit of quantification

## Sheet: Marmosets
			CE concentration (μg/g of tissue)
		CE species	16:2	16:0	18:2	18:1	18:0	20:5	20:4	20:3	20:2	20:1	22:6	22:5	22:4	22:3	22:2	22:1	22:0	24:5	24:4	24:3	24:2	24:1	24:0	26:6	26:5	26:4	26:3	26:2	26:1
Marmoset tissue samples	M-261 #4	Caseum			1066.85				1292.83	154.395			93.5694	324.687	95.6071	71.2116	234.817	244.445				73.1067		249.087					104.338		230.784
		Cellular region		108.787	288.349				117.204	88.2623				90.4495	103.718		230.952	234.246											71.4275		229.266
	M-261#2	Caseum			919.844	60.7709			471.747	203.566	90.8181		174.857	176.271	572.063	29.0988	41.233			42.0293	127.193	18.4358	157.127	100.474			27.4285	55.432	13.9908	63.3546
		Cellular region			732.343	74.049		13.7196	515.265	269.63	156.959		193.644	242.541	791.488	50.6478	91.4752			66.9341	196.84	33.2429	266.822	158.978			53.1199	86.531	21.167	91.9479	20.6293
	M7499	Caseum		84.1893	674.283	229.141			864.224	112.957			74.9587	118.477	109.397		231.515	252.415				71.0454	228.73	237.697					70.9551		230.05
		Cellular region		90.6828	295.585				188.925	107.397				118.45	180.958	71.8975	232.7	232.851											71.8062
	M-BK32#4	Caseum			1077.18	92.6045	3.30794		735.442	220.682	155.911		73.1208	294.998	1102.34	49.4442	92.6616			87.0718	283.393	25.0156	271.642	128.057			68.4572	126.497	15.9555	57.3257
		Cellular region			1617.32	324.642		12.9075	1229.22	673.742	498.382	30.9033	153.749	688.231	2697.75	162.028	321.485	45.4702		232.689	867.434	115.634	827.757	428.397			190.202	405.916	64.5973	198.316	31.8587
	M-BK24#2	Caseum			2867.49	283.939		40.486	1234.09	277.51	283.57	17.8654	335.14	501.814	1716.56	74.701	192.426	14.5337		206.564	694.232	54.1743	502.523	205.651			109.663	219.561	36.1656	127.41	15.3159
		Cellular region			725.927	131.986		28.3239	980.013	278.468	335.764	17.9629	303.94	551.487	1734.98	78.2216	230.509	26.0107		237.01	723.543	105.475	499.753	211.793			161.149	286.527	37.8867	116.294	11.7302
	BK32 #3	Caseum		114.095	838.058				583.946	133.419			73.6691	205.756	169.507		232.968	321.217					229.159	236.276					73.3109		229.47
		Cellular region		117.147	321.29				222.459	128.372				135.669	158.723		230.935	249.208						232.475					71.0181
	BK32 #4	Caseum		105.811						153.704			78.2761	278.228	241.033	71.0762	229.462	235.329						235.461					73.115		229.14
		Cellular region		100.939						102.19				116.786	138.18		231.458	233.098											72.9976		228.791
	M-BK09#2	Caseum			2908.91	321.58		37.746	1463.76	342.243	322.26	20.8292	432.738	723.979	2338.31	114.324	278.567	48.5987		295.595	1053.15	93.9083	760.398	349.527			185.124	343.764	61.3321	171.219	18.0379
		Cellular region			201.344				165.048	52.1032	62.2119	8.74798	80.4884	198.476	379.479	14.7764	47.2578			81.3274	215.217	20.9531	109.862	38.6298			46.4752	96.0057	14.9032	25.3281
	M-BJ29#2	Caseum			689.788	59.0594		23.8906	706.125	187.785	87.901	8.90236	152.417	231.131	1016.01	42.0369	41.1387			81.4039	277.535	30.0721	128.79	65.9848			51.7618	115.642	21.1035	48.3514
		Cellular region			265.529	18.2723			372.628	105.784	57.5403	19.0454	96.717	154.792	699.409	26.7603	22.9044	12.1371		74.7075	228.063	23.0062	64.0827	25.1373			57.5386	105.79	15.4845	27.472
	BJ29	Caseum		112.836	978.772				522.319	127.253			71.3538	200.498	163.07		230.601	241.338					228.853	232.122					71.023		228.936
		Cellular region								86.5067				105.017	150.863		228.783	241.805											71.2202
	M-BK08#2	Caseum			1565.58	138.717		25.26	723.338	174.889	109.097	9.08483	235.93	221.52	772.763	22.6866	60.8595			101.306	266.918	20.2735	163.903	77.18			52.7528	139.091	17.0101	34.8522
		Cellular region			694.938	96.147		21.9503	781.987	222.44	198.414		309.431	396.298	1229.29	60.9495	149.085	20.4027		180.521	504.336	64.6394	373.046	201.12			134.167	289.943	33.6909	82.9872	10.7761
	M-261 #4	Uninvolved lung		161.674	345.625		49.5798										230.392
	M-261#2	Uninvolved lung			428.519	17.055			155.531	75.7394	38.8554	14.8132	53.8462	58.1845	191.371		10.7434			19.3192	65.6851		49.8358	31.2896			17.6011	29.8442		21.4958
	M-BK32#4	Uninvolved lung			232.201	11.5283			65.0168	80.1313	50.1545			44.0976	127.479		14.8568				55.4062		47.1566	23.3463				30.3248		20.5066
	M-BK24#2	Uninvolved lung			437.011		2.62341		68.0927	20.0298		12.0907			42.7588
	M-BK09#2	Uninvolved lung			201.607				73.3855	50.3211	16.4501		18.3681	30.5211	125.315						37.4378
	M-BJ29#2	Uninvolved lung			219.665				46.9591	13.0781								14.2698
	M-BK08#2	Uninvolved lung			133.592				14.812
	BJ29 #3	Uninvolved lung		551.683	252.776		17.2635										227.774
	BK09 #2	Uninvolved lung		454.575	298.591		43.9628		373.983														228.899
Empty cells = below limit of quantification

## Sheet: Humans
			CE concentration (μg/g of tissue)
		CE species	16:2	16:0	18:2	18:1	18:0	20:5	20:4	20:3	20:2	20:1	22:6	22:5	22:4	22:3	22:2	22:1	22:0	24:5	24:4	24:3	24:2	24:1	24:0	26:6	26:5	26:4	26:3	26:2	26:1
Human tissue samples	G103 #2	Caseum		530.15	2141.81	602.456			559.976	239.572			194.637	220.299	229.949	198.609		626.88													183.761
		Cellular region		1670.25	2350.79	1759.31	822.05		3994.61	1200.73			184.282	1096.01	2054.08	190.378	512.692	579.024				278.415	190.944	614.051					834.981
	G102 #2	Caseum		9735.17	23305.3	3788.7	865.163		6538.25	665.86			327.378	863.109	490.824	189.748		551.602				200.371		517.617					575.645		184.555
		Cellular region		458.027	807.954	560.295			493.217	229.962			184.156	209.772	251.724	191.958		560.81													186.104
	G103 #2	Uninvolved lung		1787.97	1535.67	1486.01			669.836	613.966				302.939	393.044	195.58	506.281	537.134			212.842		517.841	532.838					185.032		506.066
Empty cells = below limit of quantification
