# Supplementary material for: Storage lipid studies in tuberculosis reveal that foam cell biogenesis is disease-specific
Source: PLoS Pathog. 2018 Aug 30;14(8):e1007223. doi: 10.1371/journal.ppat.1007223 (PMC6117085; doi:10.1371/journal.ppat.1007223)
Supplement: S4 Table — For each pathway, the genes in the top 10% of increased expression in caseous granuloma compared to lung parenchyma were tabulated. Statistics for the pathway analysis results and differential expression of gene measurements are shown for each pathway. The methods used were described in [103]. (XLSX) [file ppat.1007223.s012.xlsx]

## Sheet: Caspase cascade in apoptosis
Caspase cascade in apoptosis
Number of Genes	Pathway P-value	Pathway FDR
50	0.000772449	0.00669456
Gene	Minimum P-value	Minimum FDR	Number of Measurements for the Gene	rank/total number of genes
CASP3: caspase 3, apoptosis-related cysteine peptidase	0.00011751	0.00849271	1	0.0168095
BCL2: B-cell CLL/lymphoma 2	2.4e-05	0.00387337	4	0.0170734
DFFB: DNA fragmentation factor, 40kDa, beta polypeptide (caspase-activated DNase)	0.000168601	0.0101722	1	0.0199819
BIRC3: baculoviral IAP repeat containing 3	0.00197916	0.0476606	2	0.0220087
CASP6: caspase 6, apoptosis-related cysteine peptidase	0.000795754	0.0259993	7	0.0237201
CASP4: caspase 4, apoptosis-related cysteine peptidase	0.000179194	0.0104551	3	0.032499
CASP7: caspase 7, apoptosis-related cysteine peptidase	0.000722318	0.0245272	1	0.0351832
NUMA1: nuclear mitotic apparatus protein 1	0.000137304	0.00921758	4	0.0458434
CASP1: caspase 1, apoptosis-related cysteine peptidase	0.000875997	0.0278355	2	0.0550011
ARHGDIB: Rho GDP dissociation inhibitor (GDI) beta	6.77122e-05	0.00628556	2	0.0644964
CFL2: cofilin 2 (muscle)	0.00153825	0.0400617	3	0.0677296
TOP1: topoisomerase (DNA) I	0.000301656	0.0143261	2	0.090412
TRAF2: TNF receptor-associated factor 2	0.015029	0.184507	1	0.0957899

## Sheet: mTOR signaling pathway
mTOR signaling pathway
Number of Genes	Pathway P-value	Pathway FDR
58	3.04829e-06	0.000184929
Gene	Minimum P-value	Minimum FDR	Number of Measurements for the Gene	rank/total number of genes
SGK1: serum/glucocorticoid regulated kinase 1	2.39181e-06	0.0019583	1	0.00147606
YY1: YY1 transcription factor	1.65399e-06	0.00177511	9	0.00608166
RHEB: Ras homolog enriched in brain	0.000607376	0.0219949	12	0.00689598
YWHAB: tyrosine 3-monooxygenase/tryptophan 5-monooxygenase activation protein, beta	0.000198336	0.0111702	4	0.0100419
RAC1: ras-related C3 botulinum toxin substrate 1 (rho family, small GTP binding protein Rac1)	0.000389872	0.0167054	4	0.0102933
DDIT4: DNA-damage-inducible transcript 4	4.73703e-05	0.00518109	1	0.0111696
MTOR: mechanistic target of rapamycin (serine/threonine kinase)	1.90075e-06	0.0018811	3	0.0169037
PDCD4: programmed cell death 4 (neoplastic transformation inhibitor)	0.000422414	0.0175131	7	0.018174
YWHAZ: tyrosine 3-monooxygenase/tryptophan 5-monooxygenase activation protein, zeta	6.50538e-05	0.00612214	4	0.0214508
EIF4EBP1: eukaryotic translation initiation factor 4E binding protein 1	0.000289111	0.0140123	1	0.0248507
MAP2K2: mitogen-activated protein kinase kinase 2	0.00494011	0.0892055	4	0.0473944
EEF2: eukaryotic translation elongation factor 2	0.00734128	0.115317	2	0.0542506
RRN3: RRN3 RNA polymerase I transcription factor homolog (S. cerevisiae)	0.00357886	0.0713899	1	0.059351
ATG13: autophagy related 13	0.000144637	0.00935722	3	0.0627912
RPS6KB1: ribosomal protein S6 kinase, 70kDa, polypeptide 1	0.000351026	0.015653	3	0.082586

## Sheet: HIV-1 Nef
HIV-1 Nef: Negative effector of Fas and TNF-alpha
Number of Genes	Pathway P-value	Pathway FDR
35	9.11469e-05	0.00187055
Gene	Minimum P-value	Minimum FDR	Number of Measurements for the Gene	rank/total number of genes
CFLAR: CASP8 and FADD-like apoptosis regulator	0.00039646	0.0168816	13	0.00630793
FAS: Fas cell surface death receptor	0.000111929	0.00830454	3	0.0157342
CASP3: caspase 3, apoptosis-related cysteine peptidase	0.00011751	0.00849271	1	0.0168095
BCL2: B-cell CLL/lymphoma 2	2.4e-05	0.00387337	4	0.0170734
DFFB: DNA fragmentation factor, 40kDa, beta polypeptide (caspase-activated DNase)	0.000168601	0.0101722	1	0.0199819
BIRC3: baculoviral IAP repeat containing 3	0.00197916	0.0476606	2	0.0220087
CASP6: caspase 6, apoptosis-related cysteine peptidase	0.000795754	0.0259993	7	0.0237201
CASP7: caspase 7, apoptosis-related cysteine peptidase	0.000722318	0.0245272	1	0.0351832
TRAF2: TNF receptor-associated factor 2	0.015029	0.184507	1	0.0957899

## Sheet: TNF receptor signaling pathway
TNF receptor signaling pathway
Number of Genes	Pathway P-value	Pathway FDR
42	0.00353999	0.0195236
Gene	Minimum P-value	Minimum FDR	Number of Measurements for the Gene	rank/total number of genes
CYLD: cylindromatosis (turban tumor syndrome)	1.91488e-05	0.00349688	10	0.00124669
SMPD2: sphingomyelin phosphodiesterase 2, neutral membrane (neutral sphingomyelinase)	2.89102e-05	0.00415208	1	0.00852592
BIRC3: baculoviral IAP repeat containing 3	0.00197916	0.0476606	2	0.0220087
STAT1: signal transducer and activator of transcription 1, 91kDa	0.00178254	0.0441692	6	0.0523845
SQSTM1: sequestosome 1	0.000111748	0.00830454	4	0.0905384
TRAF2: TNF receptor-associated factor 2	0.015029	0.184507	1	0.0957899
